# Supplementary material for: Standardized evaluation of Zika nucleic acid tests used in clinical settings and blood screening
Source: PLoS Negl Trop Dis. 2023 Mar 17;17(3):e0011157. doi: 10.1371/journal.pntd.0011157 (PMC10072466; doi:10.1371/journal.pntd.0011157)
Supplement: S1 Table — Results of replicate testing of Polynesia isolate blinded panels presented as number of replicates reactive for related assays. (XLSX) [file pntd.0011157.s001.xlsx]

## Sheet: Sheet1
ZIKV RNA c/mL	ZIKV RNA IU/mL	Roche cobas Zika	Grifols Procleix Zika	Abbott RealTime ZIKA	Grifols Triplex	EUROIMMUN EUROArray	Thermo Fisher TaqMan (triplex)	Thermo Fisher TaqPath (singleplex)	Certest VIASURE (singleplex)	Certest VIASURE (multiplex)	Bioneer Accupower	Altona	CDC PR Trioplex HI Mono	CDC PR Trioplex HI Multi	CDC PR Trioplex LI Multi	MTC Zika Confirmatory
2120	1580	625	625	625	625	625	625	625	600	625	625	625	625	625	625	625
672	500	625	625	625	625	625	625	625	500	625	625	625	625	625	600	625
212	158	625	625	625	625	575	625	625	450	625	625	525	625	625	525	625
67.2	50	625	625	625	625	225	625	625	275	625	600	425	625	625	225	575
21.2	15.8	575	625	225	625	125	525	550	225	550	350	200	325	350	50	225
6.72	5	325	550	125	475	25	175	125	25	300	50	50	150	150	50	50
2.12	1.58	175	300	25	325	0	50	50	75	225	0	0	25	25	0	25
0.672	0.5	0	100	0	150	0	25	0	0	75	0	0	75	25	0	25
0.212	0.158	0	0	0	0	0	25	0	0	0	0	0	0	0	0	0
0.0668	0.05	25	0	0	25	0	0	0	0	0	0	25	0	25	0	0
0.0211	0.0158	0	0	0	0	0	0	0	0	0	0	0	25	25	25	0
Negative	Negative	0	0	0	0	25	0	0	0	0	0	0	0	0	0	0
